# Supplementary material for: A pilot study of game-based learning programs for childhood cancer survivors
Source: BMC Cancer. 2022 Mar 29;22:340. doi: 10.1186/s12885-022-09359-w (PMC8962149; doi:10.1186/s12885-022-09359-w)
Supplement: Supplementary file 9 — Additional file 9. Characteristics of the withdrawals. [file 12885_2022_9359_MOESM9_ESM.xlsx]

## Sheet: Sheet1
		School children										AYA
Characteristics of the withdrawals		No.	Gender	Diagnosis	Age at Diagnosis	Age at Baseline	Treatment; Chemotherapy	Treatment; Radiation	Treatment; Hematopoietic cell transplantation	Treatment; Surgery		No.	Gender	Diagnosis	Age at Diagnosis	Age at Baseline	Treatment; Chemotherapy	Treatment; Radiation	Treatment; Hematopoietic cell transplantation	Treatment; Surgery
		1	Female	Solid tumor	8	11	1	1				2	Female	Solid Tumor	7	27	1	1
		4	Female	Leukemia	3	15	1					3	Female	Leukemia	4	19	1	1
		5	Female	Leukemia	8	15	1					4	Female	Leukemia	8	16	1
		14	Male	Solid tumor	1	10	1	1				7	Female	Leukemia	13	30	1	1
		20	Male	Brain Tumor	10	11	1	1				8	Female	Leukemia	6	19	1		1
		24	Male	Lymphoma	2	14	1	1		1		12	Female	Lymphoma	12	27	1
		25	Male	Leukemia	8	11	1	1				13	Female	Leukemia	4	21	1
							7	5	0	1		15	Female	Leukemia	8	27	1
				Median Age	8	11						16	Female	Solid Tumor	0	21	1
				Min Age	1	10						17	Female	Leukemia	4	27	1
				Max Age	10	15						21	Female	Leukemia	14	31	1	1	1
												22	Female	Solid Tumor	2	32	1			1
												25	Female	Leukemia	7	28	1
												26	Female	Solid Tumor	15	24	1			1
												28	Female	Solid Tumor	12	24	1			1
												29	Male	Solid Tumor	19	32	1	1		1
												30	Male	Solid Tumor	16	25	1			1
												34	Male	Lymphoma	12	17	1			1
												35	Male	Solid Tumor	7	21	1			1
												36	Male	Leukemia	4	19	1	1	1
												38	Male	Lymphoma	14	18	1
												41	Male	Leukemia	6	18	1
												42	Male	Leukemia	8	18	1
												43	Male	Solid Tumor	0	16	1
												44	Male	Leukemia	5	16	1
												52	Male	Brain Tumor	15	17	1	1		1
												58	Male	Lymphoma	1	20	1	1	1	1
																	27	8	4	9
														Median Age	7	21
														Min Age	0	16
														Max Age	19	32
