# Supplementary material for: A pilot study of game-based learning programs for childhood cancer survivors
Source: BMC Cancer. 2022 Mar 29;22:340. doi: 10.1186/s12885-022-09359-w (PMC8962149; doi:10.1186/s12885-022-09359-w)
Supplement: Supplementary file 11 — Additional file 11. Dataset. [file 12885_2022_9359_MOESM11_ESM.xlsx]

## Sheet: Sheet1
Dataset		School children										AYA										Additional File 10 A	Elementary school children				Junior high school students				AYA				Additional File 10 D	School children				AYA				Additional File 10 G	School children
	Characteristics of the subjects	No.	Gender	Diagnosis	Age at diagnosis	Age at the baseline assessment	Treatment; Chemotherapy	Treatment; Radiation	Treatment; Hematopoietic stem cell transplantation	Treatment; Surgery		No.	Gender	Diagnosis	Age at diagnosis	Age at the baseline assessment	Treatment; Chemotherapy	Treatment; Radiation	Treatment; Hematopoietic cell transplantation	Treatment; Surgery		Health management awareness	No.	Total score at baseline	Total score at 1M		No.	Total score at baseline	Total score at 1M		No.	Total score at baseline	Total score at 1M		Self-esteem	No.	Total score at baseline	Total score at 1M		No.	Total score at baseline	Total score at 1M		Knowledge	No.	Total score at baseline	Total score at 1M
		1	Female	Solid tumor	8	11	1	1				1	Female	Solid Tumor	17	23	1	1		1			1	20	26		1	26	33		1	28	27			1	34	31		1	33	32			1	3	6
		2	Female	Leukemia	8	12	1					2	Female	Solid Tumor	7	27	1	1					2	20	24		2	31	34		2	26	28			2	26	28		2	38	41			2	0	6
		3	Female	Leukemia	4	13	1					3	Female	Leukemia	4	19	1	1					3	19	27		3	22	34		3	17	40			3	29	28		3	34	40			3	2	6
		4	Female	Leukemia	3	15	1					4	Female	Leukemia	8	16	1						4	20	26		4	19	28		4	20	30			4	24	32		4	41	39			4	4	5
		5	Female	Leukemia	8	15	1					5	Female	Leukemia	13	19	1		1				5	20	27		5	31	31		5	25	29			5	33	29		5	32	35			5	3	5
		6	Female	Solid tumor	1	12	1			1		6	Female	Leukemia	15	27	1						6	24	27		6	20	31		6	32	32			6	22	30		6	26	19			6	2	5
		7	Female	Leukemia	6	12	1					7	Female	Leukemia	13	30	1	1					7	19	25		7	21	28		7	18	27			7	30	37		7	30	32			7	2	3
		8	Female	Leukemia	9	11	1					8	Female	Leukemia	6	19	1		1				8	17	27		8	20	29		8	40	40			8	25	36		8	46	46			8	1	6
		9	Female	Leukemia	11	13	1	1	1			9	Female	Solid Tumor	12	23	1			1			9	22	24		9	21	32		9	18	30			9	28	37		9	32	35			9	3	3
		10	Male	Solid tumor	8	11	1	1		1		10	Female	Leukemia	2	19	1						10	21	24		10	22	30		10	22	24			10	28	33		10	26	23			10	3	4
		11	Male	Brain Tumor	9	11	1	1				11	Female	Leukemia	5	28	1						11	19	26						11	30	32			11	30	31		11	32	39			11	2	4
		12	Male	Brain Tumor	12	15		1		1		12	Female	Lymphoma	12	27	1														12	24	25			12	25	31		12	35	34			12	2	6
		13	Male	Leukemia	3	15	1					13	Female	Leukemia	4	21	1						N	11	11		N	10	10		13	18	32			13	37	40		13	36	40			13	3	6
		14	Male	Solid tumor	1	10	1	1				14	Female	Leukemia	7	18	1						Median	20	26		Median	21.5	31		14	22	32			14	29	34		14	32	40			14	3	2
		15	Male	Brain Tumor	7	11		1		1		15	Female	Leukemia	8	27	1						Mean	20.0909	25.7273		Mean	23.3	31		15	16	33			15	30	40		15	32	40			15	3	6
		16	Male	Lymphoma	11	14	1					16	Female	Solid Tumor	0	21	1														16	16	31			16	33	35		16	34	32			16	1	4
		17	Male	Leukemia	2	11	1					17	Female	Leukemia	4	27	1														17	27	40			17	29	34		17	26	40			17	1	6
		18	Male	Solid tumor	9	15	1	1	1			18	Female	Leukemia	2	22	1														18	26	28			18	31	35		18	32	36			18	3	4
		19	Male	Lymphoma	5	12	1					19	Female	Leukemia	13	18	1														19	35	32			19	31	28		19	41	40			19	3	6
		20	Male	Brain Tumor	10	11	1	1				20	Female	Leukemia	4	23	1														20	29	28			20	34	31		20	30	36			20	2	5
		21	Male	Solid tumor	10	12	1			1		21	Female	Leukemia	14	31	1	1	1												21	31	30			21	26	33		21	37	43			21	0	4
		22	Male	Leukemia	9	13	1					22	Female	Solid Tumor	2	32	1			1											22	32	31							22	41	47
		23	Male	Solid tumor	6	12	1	1		1		23	Female	Solid Tumor	11	32	1			1											23	26	26							23	34	30
		24	Male	Lymphoma	2	14	1	1		1		24	Female	Leukemia	0	26	1														24	15	31			N	21	21		24	36	40			N	21	21
		25	Male	Leukemia	8	11	1	1				25	Female	Leukemia	7	28	1														25	29	31			Median	29	33		25	32	30			Mean	2	5
							23	12	2	7		26	Female	Solid Tumor	15	24	1			1											26	17	31			Mean	29.2381	33		26	32	40			SE	0.235221	0.269795
				Median Age	8	12						27	Female	Leukemia	3	25	1	1													27	14	31							27	29	40
				Mean Age	6.8	12.48						28	Female	Solid Tumor	12	24	1			1											28	24	37							28	28	24
				Min Age	1	10						29	Male	Solid Tumor	19	32	1	1		1											29	40	40							29	46	40
				Max Age	12	15						30	Male	Solid Tumor	16	25	1			1											30	26	25							30	44	39
				SD	3.24962	1.57785						31	Male	Brain Tumor	9	21	1	1		1											31	15	29							31	24	27
												32	Male	Lymphoma	15	18	1	1													32	28	31							32	36	44
												33	Male	Leukemia	9	16	1														33	34	33							33	42	46
												34	Male	Lymphoma	12	17	1			1											34	18	38							34	40	40
												35	Male	Solid Tumor	7	21	1			1											35	25	25							35	32	32
												36	Male	Leukemia	4	19	1	1	1												36	27	32							36	36	41
												37	Male	Leukemia	3	16	1														37	30	31							37	34	35
												38	Male	Lymphoma	14	18	1														38	20	25							38	43	45
												39	Male	Leukemia	8	26	1														39	18	31							39	32	27
												40	Male	Leukemia	3	20	1														40	21	39							40	32	38
												41	Male	Leukemia	6	18	1														41	28	39							41	38	42
												42	Male	Leukemia	8	18	1														42	24	25							42	33	40
												43	Male	Solid Tumor	0	16	1
												44	Male	Leukemia	5	16	1														N	42	42							N	42	42
												45	Male	Solid Tumor	0	22	1			1											Median	25	31							Median	33.5	39.5
												46	Male	Leukemia	8	21	1		1												Mean	24.5476	31.2143							Mean	34.5	36.881
												47	Male	Solid Tumor	13	16	1			1
												48	Male	Leukemia	5	27	1
												49	Male	Leukemia	10	29	1	1
												50	Male	Brain Tumor	13	26	1	1
												51	Male	Leukemia	11	16	1
												52	Male	Brain Tumor	15	17	1	1		1
												53	Male	Lymphoma	7	23	1
												54	Male	Solid Tumor	3	29	1			1
												55	Male	Leukemia	11	18	1	1	1
												56	Male	Solid Tumor	13	25	1	1		1
												57	Male	Brain Tumor	19	24	1	1
												58	Male	Lymphoma	1	20	1	1	1	1
																	58	17	7	17
														Median Age	8	22
														Mean Age	8.39655	22.5172
														Min Age	0	16						Additional File 10 B	Elementary school children				Junior high school students				AYA				Additional File 10 E	School children				AYA				Additional File 10 H	School children
														Max Age	19	32						Health management awareness	No.	Total score at baseline	Total score at 6M		No.	Total score at baseline	Total score at 6M		No.	Total score at baseline	Total score at 6M		Self-esteem	No.	Total score at baseline	Total score at 6M		No.	Total score at baseline	Total score at 6M		Knowledge	No.	Total score at baseline	Total score at 6M
														SD	5.12916	4.757							1	20	26		1	26	33		1	28	23			1	34	30		1	33	30			1	3	5
																							2	20	27		2	22	34		2	17	34			2	29	29		2	34	37			2	2	3
																							3	19	22		3	19	32		3	20	30			3	24	35		3	41	39			3	4	4
																							4	20	24		4	31	33		4	32	29			4	33	30		4	26	19			4	3	5
																							5	20	27		5	20	22		5	18	24			5	22	21		5	30	38			5	2	4
																							6	19	26		6	21	29		6	40	40			6	30	33		6	46	46			6	2	4
																							7	17	24		7	20	25		7	18	29			7	25	25		7	32	34			7	1	5
																							8	22	24		8	21	27		8	22	22			8	28	27		8	26	24			8	3	1
																							9	19	26		9	22	26		9	24	31			9	28	31		9	35	34			9	3	4
																															10	18	28			10	30	32		10	36	31			10	2	1
																							N	9	9		N	9	9		11	22	31			11	25	36		11	32	31			11	2	6
																							Median	20	26		Median	21	29		12	16	31			12	37	37		12	32	36			12	3	5
																							Mean	19.5556	25.1111		Mean	22.4444	29		13	16	33			13	29	30		13	34	41			13	3	5
																															14	27	40			14	30	39		14	26	40			14	3	6
																															15	35	24			15	29	36		15	41	34			15	1	1
																															16	29	24			16	31	29		16	30	26			16	3	5
																															17	31	31			17	31	31		17	37	40			17	3	4
																															18	32	31			18	26	36		18	41	31			18	0	2
																															19	26	20							19	34	32
																															20	15	28			N	18	18		20	36	37
																															21	29	31			Median	29	31		21	32	31			N	18	18
																															22	17	31			Mean	28.9444	31.5		22	32	31			Mean	3	4
																															23	14	21							23	29	38			SE	0.230641	0.386782
																															24	24	24							24	28	34
																															25	26	27							25	44	41
																															26	15	31							26	24	27
																															27	25	23							27	40	40
																															28	28	31							28	36	46
																															29	34	33							29	42	44
																															30	18	31							30	40	31
																															31	25	24							31	32	32
																															32	27	32							32	36	46
																															33	27	24							33	34	34
																															34	30	25							34	34	34
																															35	20	31							35	43	31
																															36	18	24							36	32	34
																															37	21	31							37	32	31
																															38	28	24							38	38	34
																															N	38	38							N	38	38
																															Median	24.5	29.5							Median	34	34
																															Mean	24	28.4474							Mean	34.4737	34.7105
																						Additional File 10 C	Elementary school children				Junior high school students				AYA				Additional File 10 F	School children				AYA				Additional File 10 I	School children
																						Health management awareness	No.	Total score at baseline	Total score at 12M		No.	Total score at baseline	Total score at 12M		No.	Total score at baseline	Total score at 12M		Self-esteem	No.	Total score at baseline	Total score at 12M		No.	Total score at baseline	Total score at 12M		Knowledge	No.	Total score at baseline	Total score at 12M
																							1	20	26		1	26	35		1	28	25			1	34	33		1	33	30			1	3	5
																							2	20	27		2	22	32		2	17	33			2	29	32		2	34	39			2	2	3
																							3	19	24		3	19	32		3	20	24			3	24	32		3	41	41			3	4	4
																							4	20	26		4	31	33		4	32	31			4	33	29		4	26	19			4	3	5
																							5	20	22		5	20	33		5	18	25			5	22	30		5	30	45			5	2	5
																							6	19	27		6	21	33		6	40	40			6	30	30		6	46	46			6	2	5
																							7	17	26		7	20	22		7	22	27			7	25	21		7	26	21			7	1	5
																							8	22	27		8	21	29		8	18	21			8	28	33		8	36	34			8	3	4
																							9	19	24		9	22	25		9	22	31			9	28	24		9	32	31			9	3	5
																															10	16	31			10	30	31		10	32	31			10	2	2
																							N	9	9		N	9	9		11	16	25			11	25	32		11	34	43			11	2	5
																							Median	20	26		Median	21	32		12	27	37			12	37	28		12	26	47			12	3	5
																							Mean	19.5556	25.4444		Mean	22.4444	30.4444		13	35	25			13	29	31		13	41	47			13	3	2
																															14	32	25			14	30	32		14	41	34			14	3	2
																															15	26	31			15	29	37		15	34	36			15	1	6
																															16	15	24			16	31	33		16	36	45			16	3	1
																															17	17	25			17	31	35		17	32	45			17	3	4
																															18	14	25			18	26	26		18	29	42			18	0	5
																															19	24	24							19	28	45
																															20	15	35			N	18	18		20	24	45
																															21	25	31			Median	29	31.5		21	40	31			N	18	18
																															22	28	32			Mean	28.9444	30.5		22	36	43			Mean	3	5
																															23	34	35							23	42	45			SE	0.230641	0.337931
																															24	18	35							24	40	45
																															25	25	25							25	32	32
																															26	27	29							26	34	31
																															27	30	29							27	34	42
																															28	20	31							28	43	31
																															29	18	24							29	32	45
																															30	21	23							30	32	33
																															31	28	25							31	38	45
																															N	31	31							N	31	31
																															Median	22	27							Median	34	42
																															Mean	23.4839	28.4839							Mean	34.3226	38.3548
